# Supplementary material for: Effect of Different Dietary Patterns on Patients with Depressive Disorders: A Systematic Review and Meta-Analysis of Randomized Controlled Trials
Source: Nutrients. 2025 Jan 31;17(3):563. doi: 10.3390/nu17030563 (PMC11820241; doi:10.3390/nu17030563)
Supplement: Supplementary file 1 [file nutrients-17-00563-s001.zip]

Archive with 4 entries (3 files):
- supplementary/
- supplementary/table S1.pdf
- supplementary/Table S2.pdf
- supplementary/Table S3.pdf
